# Supplementary material for: Anti-Biofilm Activity of Chlorogenic Acid against Pseudomonas Using Quorum Sensing System
Source: Foods. 2023 Sep 28;12(19):3601. doi: 10.3390/foods12193601 (PMC10572673; doi:10.3390/foods12193601)
Supplement: Supplementary file 1 [file foods-12-03601-s001.zip]

Archive with 1 entries (1 files):
- foods-2611121-supplementary.pdf
